# Supplementary material for: Federated learning for COVID-19 mortality prediction in a multicentric sample of 21 hospitals
Source: PLoS Comput Biol. 2025 Nov 24;21(11):e1013695. doi: 10.1371/journal.pcbi.1013695 (PMC12643281; doi:10.1371/journal.pcbi.1013695)
Supplement: S1 Table — The table presents the raw output from the bootstrap analysis, showing the mean, lower, and upper confidence interval bounds for the AUC of local and federated models, and the performance gain (ΔAUC). For each of the 21 participating hospitals, the table lists the mean Area Under the Curve (AUC) and its 95% confidence interval (CI) for both the locally trained and the federated models. The final columns quantify the performance gain via the mean Delta AUC (ΔAUC) and its 95% CI, providing a direct, hospital-by-hospital comparison between the two learning approaches for this linear model. (XLSX) [file pcbi.1013695.s002.xlsx]

## Sheet: Planilha1
Hospital	N	Mean AUC (Local)	CI Lower (Local)	CI Upper (Local)	Mean AUC (Federated)	CI Lower (Federated)	CI Upper (Federated)	Mean (ΔAUC)	CI Lower (ΔAUC)	CI Upper (ΔAUC)
Hospital Santa Casa de São Paulo	3204	0.7840	0.7544	0.8111	0.7715	0.7405	0.8023	-0.0126	-0.0248	-0.0009
Hospital das Clínicas da Faculdade de Medicina da USP	2789	0.7865	0.7525	0.8203	0.7721	0.7365	0.8056	-0.0145	-0.0278	-0.0007
Hospital Português da Bahia	2630	0.9440	0.9230	0.9631	0.9359	0.9090	0.9589	-0.0081	-0.0251	0.0069
Fundação Santa Casa de Misericórdia Em Belém	1513	0.7673	0.6806	0.8473	0.7107	0.6122	0.8103	-0.0566	-0.1170	-0.0013
Hospital Unimed Fortaleza	1377	0.8511	0.7845	0.9096	0.8422	0.7833	0.8919	-0.0088	-0.0452	0.0296
Hospital Estadual de Luziânia - HEL	974	0.6895	0.6288	0.7468	0.6897	0.6291	0.7511	0.0002	-0.0428	0.0388
Hospital Santa Lúcia	626	0.8707	0.7941	0.9378	0.7985	0.6911	0.8877	-0.0722	-0.1511	0.0003
Grupo Hospitalar Conceição	600	0.8379	0.7531	0.9098	0.8409	0.7656	0.9022	0.0029	-0.0485	0.0630
Hospital Unimed-Rio	556	0.8020	0.7234	0.8710	0.8301	0.7600	0.8956	0.0281	-0.0231	0.0791
Hospital Moinhos de Vento	537	0.7940	0.6096	0.9355	0.8405	0.6820	0.9615	0.0465	-0.0599	0.1998
Hospital Universitário Clementino Fraga Filho	453	0.8015	0.7228	0.8754	0.8147	0.7322	0.8842	0.0132	-0.0438	0.0695
Hospital Santa Julia	331	0.9005	0.7448	0.9842	0.8918	0.8007	0.9650	-0.0086	-0.1032	0.1044
Hospital Santa Catarina Blumenau	312	0.7556	0.3650	0.9839	0.9008	0.7394	1.0000	0.1452	-0.1064	0.5888
Hospital Universitário HC de PE	193	0.7192	0.5521	0.8732	0.6955	0.5503	0.8321	-0.0237	-0.2146	0.2105
Hospital São Francisco de Mogi Guaçú	187	0.8318	0.6177	0.9739	0.8050	0.5924	0.9739	-0.0268	-0.2157	0.1101
Hospital Universitário Maria Aparecida Pedrossian	186	0.8019	0.6816	0.9054	0.7336	0.5473	0.8800	-0.0683	-0.2283	0.0698
Hospital Escola da UFPel	138	0.7872	0.6345	0.9178	0.7213	0.5358	0.8807	-0.0660	-0.2833	0.1362
Hospital Universitário Walter Cantídio	125	0.6103	0.3938	0.8084	0.7153	0.5057	0.8857	0.1050	-0.0032	0.2286
Hospital Evangélico de Vila Velha - HEVV	113	0.6101	0.3955	0.8001	0.7041	0.5144	0.8611	0.0940	-0.0492	0.2271
Hospital Universitário Getúlio Vargas	92	0.8722	0.7062	0.9826	0.8747	0.7197	0.9932	0.0025	-0.1061	0.1276
Hospital Estadual de Trindade - HETRIN	86	0.8078	0.6339	0.9478	0.7791	0.5816	0.9394	-0.0287	-0.1667	0.0978
