# Supplementary material for: Federated learning for COVID-19 mortality prediction in a multicentric sample of 21 hospitals
Source: PLoS Comput Biol. 2025 Nov 24;21(11):e1013695. doi: 10.1371/journal.pcbi.1013695 (PMC12643281; doi:10.1371/journal.pcbi.1013695)
Supplement: S2 Table — The table presents the raw output from the bootstrap analysis, showing the mean, lower, and upper confidence interval bounds for the AUC of local and federated models, and the performance gain (ΔAUC). It provides a hospital-level breakdown of the mean AUC and 95% CI for the local and federated MLP models. The table also includes the mean ΔAUC and its confidence interval, allowing for an assessment of the performance gain achieved by the federated neural network. (XLSX) [file pcbi.1013695.s003.xlsx]

## Sheet: Planilha1
Hospital	N	Mean AUC (Local)	CI Lower (Local)	CI Upper (Local)	Mean AUC (Federated)	CI Lower (Federated)	CI Upper (Federated)	Mean (ΔAUC)	CI Lower (ΔAUC)	CI Upper (ΔAUC)
Hospital Santa Casa de São Paulo	3204	0.7689	0.7391	0.7979	0.7437	0.7128	0.7734	-0.0252	-0.0464	-0.0044
Hospital das Clínicas da Faculdade de Medicina da USP	2789	0.7755	0.7411	0.8076	0.7614	0.7234	0.7987	-0.0141	-0.0368	0.0081
Hospital Português da Bahia	2630	0.8819	0.8214	0.9286	0.8980	0.8298	0.9510	0.0161	-0.0297	0.0581
Fundação Santa Casa de Misericórdia Em Belém	1513	0.7920	0.7095	0.8781	0.7562	0.6581	0.8481	-0.0358	-0.0855	0.0088
Hospital Unimed Fortaleza	1377	0.8318	0.7629	0.8924	0.7808	0.7142	0.8405	-0.0510	-0.1077	0.0019
Hospital Estadual de Luziânia - HEL	974	0.7184	0.6595	0.7732	0.6299	0.5645	0.6919	-0.0884	-0.1527	-0.0273
Hospital Santa Lúcia	626	0.7125	0.6000	0.8201	0.7886	0.7060	0.8615	0.0760	-0.0271	0.1948
Grupo Hospitalar Conceição	600	0.7635	0.6648	0.8486	0.7927	0.6961	0.8758	0.0292	-0.0290	0.0866
Hospital Unimed-Rio	556	0.8008	0.7174	0.8677	0.8007	0.7225	0.8647	-0.0001	-0.0718	0.0757
Hospital Moinhos de Vento	537	0.7674	0.6262	0.9017	0.9122	0.8268	0.9742	0.1448	0.0385	0.2709
Hospital Universitário Clementino Fraga Filho	453	0.8016	0.7185	0.8780	0.7804	0.6800	0.8690	-0.0211	-0.1244	0.0700
Hospital Santa Julia	331	0.8101	0.6643	0.9320	0.8734	0.7797	0.9552	0.0633	-0.0572	0.1875
Hospital Santa Catarina Blumenau	312	0.8765	0.7397	0.9834	0.8992	0.7688	0.9871	0.0227	-0.0733	0.1150
Hospital Universitário HC de PE	193	0.5924	0.4171	0.7573	0.7042	0.5422	0.8695	0.1118	-0.1162	0.3334
Hospital São Francisco de Mogi Guaçú	187	0.8505	0.7025	0.9706	0.8964	0.7847	0.9739	0.0459	-0.0915	0.1957
Hospital Universitário Maria Aparecida Pedrossian	186	0.6083	0.3972	0.8158	0.7508	0.5815	0.8889	0.1425	-0.0823	0.3766
Hospital Escola da UFPel	138	0.5158	0.3265	0.7132	0.6009	0.3877	0.8041	0.0852	-0.1806	0.3436
Hospital Universitário Walter Cantídio	125	0.5920	0.3493	0.8083	0.5874	0.3974	0.7792	-0.0046	-0.2759	0.2854
Hospital Evangélico de Vila Velha - HEVV	113	0.5346	0.2805	0.7645	0.6995	0.4963	0.8836	0.1649	-0.1067	0.4622
Hospital Universitário Getúlio Vargas	92	0.4927	0.2423	0.7445	0.7390	0.5231	0.9305	0.2463	-0.1001	0.6083
Hospital Estadual de Trindade - HETRIN	86	0.3960	0.1845	0.6303	0.7467	0.5333	0.9412	0.3507	0.0606	0.6243
