# Supplementary material for: Federated learning for COVID-19 mortality prediction in a multicentric sample of 21 hospitals
Source: PLoS Comput Biol. 2025 Nov 24;21(11):e1013695. doi: 10.1371/journal.pcbi.1013695 (PMC12643281; doi:10.1371/journal.pcbi.1013695)
Supplement: S3 Table — The table presents the raw output from the bootstrap analysis, showing the mean, lower, and upper confidence interval bounds for the AUC of local and federated models, and the performance gain (ΔAUC). Similar to the preceding tables, it presents the mean AUC and 95% CIs for the local and federated models at each hospital. The performance gain, measured by the ΔAUC and its 95% CI, is also shown, offering a detailed comparison for this ensemble-based learning method. (XLSX) [file pcbi.1013695.s004.xlsx]

## Sheet: Planilha1
Hospital	N	Mean AUC (Local)	CI Lower (Local)	CI Upper (Local)	Mean AUC (Federated)	CI Lower (Federated)	CI Upper (Federated)	Mean (ΔAUC)	CI Lower (ΔAUC)	CI Upper (ΔAUC)
Hospital Santa Casa de São Paulo	3204	0.7579	0.7270	0.7865	0.7706	0.7415	0.8011	0.0127	-0.0059	0.0306
Hospital das Clínicas da Faculdade de Medicina da USP	2789	0.7849	0.7477	0.8178	0.7917	0.7578	0.8256	0.0067	-0.0101	0.0258
Hospital Português da Bahia	2630	0.9378	0.9102	0.9605	0.9270	0.8887	0.9566	-0.0108	-0.0323	0.0080
Fundação Santa Casa de Misericórdia Em Belém	1513	0.8689	0.8167	0.9111	0.8112	0.7338	0.8790	-0.0577	-0.1080	-0.0112
Hospital Unimed Fortaleza	1377	0.9033	0.8605	0.9411	0.8704	0.8253	0.9085	-0.0329	-0.0667	0.0023
Hospital Estadual de Luziânia - HEL	974	0.7001	0.6483	0.7550	0.7064	0.6479	0.7612	0.0063	-0.0497	0.0632
Hospital Santa Lúcia	626	0.7426	0.6534	0.8267	0.8221	0.7482	0.8881	0.0796	-0.0045	0.1749
Grupo Hospitalar Conceição	600	0.7824	0.6973	0.8572	0.8489	0.7713	0.9162	0.0664	0.0023	0.1317
Hospital Unimed-Rio	556	0.8066	0.7309	0.8726	0.8569	0.7883	0.9147	0.0503	0.0015	0.1016
Hospital Moinhos de Vento	537	0.8413	0.7278	0.9275	0.9030	0.8352	0.9570	0.0617	-0.0243	0.1471
Hospital Universitário Clementino Fraga Filho	453	0.7571	0.6731	0.8331	0.8255	0.7495	0.8936	0.0684	0.0008	0.1425
Hospital Santa Julia	331	0.7573	0.6106	0.8869	0.8691	0.7310	0.9754	0.1117	0.0378	0.2004
Hospital Santa Catarina Blumenau	312	0.8083	0.5772	0.9721	0.9124	0.7839	1.0000	0.1041	-0.0598	0.2694
Hospital Universitário HC de PE	193	0.7439	0.5760	0.8859	0.6957	0.5261	0.8462	-0.0481	-0.2544	0.1706
Hospital São Francisco de Mogi Guaçú	187	0.8694	0.7500	0.9722	0.7673	0.6071	0.9028	-0.1021	-0.3118	0.0904
Hospital Universitário Maria Aparecida Pedrossian	186	0.7126	0.5378	0.8694	0.7820	0.6233	0.9037	0.0694	-0.1680	0.3040
Hospital Escola da UFPel	138	0.5887	0.4054	0.7709	0.7365	0.5648	0.8969	0.1478	-0.0783	0.3855
Hospital Universitário Walter Cantídio	125	0.6813	0.4851	0.8622	0.6859	0.5019	0.8500	0.0046	-0.2037	0.2077
Hospital Evangélico de Vila Velha - HEVV	113	0.6477	0.3777	0.8895	0.7586	0.5767	0.9023	0.1109	-0.1705	0.3875
Hospital Universitário Getúlio Vargas	92	0.5763	0.3780	0.7879	0.6681	0.4174	0.9006	0.0918	-0.1751	0.3594
Hospital Estadual de Trindade - HETRIN	86	0.4197	0.2160	0.6292	0.7880	0.5903	0.9438	0.3682	0.0908	0.6307
