# Supplementary material for: Federated learning for COVID-19 mortality prediction in a multicentric sample of 21 hospitals
Source: PLoS Comput Biol. 2025 Nov 24;21(11):e1013695. doi: 10.1371/journal.pcbi.1013695 (PMC12643281; doi:10.1371/journal.pcbi.1013695)
Supplement: S4 Table — The table presents a systematic comparison across Brazil’s five macro-regions, linking key socioeconomic and health indicators with the study’s sample characteristics (number of hospitals and average patient cohort size per hospital). The primary outcome, the mean performance gain from federated learning (ΔAUC = AUC federated - AUC local), is presented for each of the three models: Logistic Regression (LR), Multilayer Perceptron (MLP), and Random Forest (RF). The mean ΔAUC values for each region were calculated by averaging the hospital-specific mean ΔAUCs reported in S1 Table (for Logistic Regression), S2 Table (for MLP), and S3 Table (for Random Forest) across all hospitals within that geographical region. This allows for a higher-level investigation of the relationship between regional characteristics and the benefits of the federated approach. (XLSX) [file pcbi.1013695.s005.xlsx]

## Sheet: Planilha1
Region	Per Capita Income (R$)	HDI	Physicians per 1,000	Hospitals (n)	Avg. Patients per Hospital	LR (ΔAUC)	MLP (ΔAUC)	RF (ΔAUC)
Southeast	2.127	803	3.73	6	1.217	+0.0136	+0.0250	+0.0245
Northeast	1.143	743	1.93	4	1.081	-0.0089	+0.0181	-0.0218
North	1.177	731	1.54	3	645	-0.0209	+0.0913	+0.0486
Central-West	1.921	795	2.94	4	468	-0.0423	+0.1202	+0.1309
South	2.018	811	3.23	4	397	+0.0322	+0.0705	+0.0950
Data Sources:
• Per Capita Income (R) : Brazilian Institute of Geography and Statistics
(IBGE), Continuous National Household Sample Survey (PNAD Cont´ınua), 2022.
• HDI (Human Development Index): Atlas of Human Development in Brazil
(PNUD, IPEA, FJP), 2021 data.
• Physicians per 1,000 Inhabitants: Federal Council of Medicine (CFM),
”Medical Demography in Brazil,” 2022 data.
• Study Sample Characteristics & Mean Performance Gain (∆AUC):
Calculated from the present study’s dataset
